# Supplementary material for: Pilot testing a model of psychological care for heart transplant recipients
Source: BMC Nurs. 2016 Oct 26;15:62. doi: 10.1186/s12912-016-0183-1 (PMC5080778; doi:10.1186/s12912-016-0183-1)
Supplement: Additional file 1: — Dataset. (XLS 27 kb) [file 12912_2016_183_MOESM1_ESM.xls]

## Sheet: Sheet1
	Psych_Hx	Comorbidities_number	Anti_depressive		T1_PHQ9_total	T1_K10total	T1_GAD7total	T2PHQ9total	T2GAD7total	T3PHQ9total	T3GAD7total	T1SF36_PF	T1SF36_RL_PH	T1SF36_RL_EP	T1SF36_EF	T1SF36_EW	T1SF36_SF	T1SF36_Pain	T1SF36_GH	RANDOM_CODE	T1BASSIS5	T1TCI1	T1TCI2	T1TCI3	T1TCI4	T1TCI5	T1TCI6	numberoffrequentsymptoms
	no	8	no		7	21	7	8	1	0	0	25	0	0	25	68	50	47.5	55	INTERVENTION	100	Very easy	Very difficult	Difficult	Very easy	Very easy	Difficult	11
	no	8	no		13	21	2	1	1	3	1	65	0	0	0	64	50	20	55	INTERVENTION	100	Easy	Neutral	Easy	Very easy	Very easy	Very difficult	7
	no	3	no		9	23	10	4	2	99	99	95	75	0	70	72	62.5	52.5	40	INTERVENTION	100	Very easy	Easy	Easy	Very easy	Very easy	Very easy	0
	yes	2	no		9	17	7	5	4	5	3	95	75	100	50	72	50	32.5	60	INTERVENTION	100	Very easy	Easy	Very easy	Very easy	Very easy	Very easy	2
	yes	8	yes		13	18	2	6	1	0	0	10	25	0	5	64	62.5	40	50	INTERVENTION	91	Difficult	Very difficult	Difficult	Difficult	Easy	Easy	8
	yes	10	no		6	14	1	99	99	99	99	75	75	100	30	92	50	32.5	50	INTERVENTION	100	Very easy	Difficult	Easy	Very easy	Very easy	Very easy	6
	no	9	no		7	14	7	14	7	99	99	50	100	100	20	64	50	35	50	CONTROL	95	99	Very difficult	Very difficult	Easy	Easy	Easy	2
	no	7	no		10	25	10	10	16	8	13	75	75	100	50	60	50	35	50	CONTROL	98	Very easy	Difficult	Neutral	Very easy	Easy	Very difficult	8
	yes	10	yes		8	20	2	4	1	0	0	10	0	0	30	60	50	57.5	55	CONTROL	95	Easy	Very difficult	Difficult	Easy	Easy	Easy	3
	no	3	no		19	19	8	0	1	0	0	55	25	33.3333	45	64	50	55	40	CONTROL	98	Easy	Neutral	Difficult	Very easy	Very easy	Very easy	7
	no	11	no		9	16	7	1	2	0	1	40	0	100	20	68	50	50	50	CONTROL	90	Easy	Difficult	Difficult	Easy	Easy	Easy	4
	no	7	no		18	26	17	14	3	3	8	15	50	100	20	40	37.5	47.5	50	CONTROL	96	Easy	Neutral	Difficult	Easy	Very easy	Easy	15
	no	8	yes		14	24	9	10	4	99	99	40	0	0	40	60	50	67.5	40	CONTROL	90	Very easy	Difficult	Easy	Very easy	Very easy	Neutral	12
